# Supplementary material for: Novel Chemically Modified Curcumin (CMC) Derivatives Inhibit Tyrosinase Activity and Melanin Synthesis in B16F10 Mouse Melanoma Cells
Source: Biomolecules. 2021 Apr 30;11(5):674. doi: 10.3390/biom11050674 (PMC8145596; doi:10.3390/biom11050674)
Supplement: Supplementary file 1 [file biomolecules-11-00674-s001.zip]

Archive with 1 entries (1 files):
- biomolecules-1191708-supplementary.pdf
